# Supplementary material for: Exploring Missed Nursing Care in the NICU: Perspectives of NICU Nurses in Saudi Arabia’s Eastern Health Cluster
Source: Pediatr Rep. 2023 Oct 2;15(4):571–81. doi: 10.3390/pediatric15040052 (PMC10594518; doi:10.3390/pediatric15040052)
Supplement: Supplementary file 1 [file pediatrrep-15-00052-s001.zip]

Archive with 1 entries (1 files):
- pediatrrep-2492892-supplementary.pdf
